# Supplementary material for: Synergistic Effects of Atractylodes-Derived Sesquiterpenes and Polyacetylene on Chemotherapeutic Sensitivity in Cholangiocarcinoma: Impact on Transporter Gene Expression
Source: Molecules. 2026 Mar 29;31(7):1124. doi: 10.3390/molecules31071124 (PMC13074752; doi:10.3390/molecules31071124)
Supplement: Supplementary file 1 [file molecules-31-01124-s001.zip]

Archive with 1 entries (1 files):
- molecules-4178164-supplementary.pdf
